# Supplementary material for: SntB Affects Growth to Regulate Infecting Potential in Penicillium italicum
Source: J Fungi (Basel). 2024 May 21;10(6):368. doi: 10.3390/jof10060368 (PMC11204802; doi:10.3390/jof10060368)
Supplement: Supplementary file 1 [file jof-10-00368-s001.zip]

Archive with 1 entries (1 files):
- jof-2999940-supplementary.pdf
